# Supplementary material for: 20-Hydroxyecdysone Regulates the Expression of 30 Genes Specifically Expressed in Larval Digestive Tube of the Silkworm, Bombyx mori
Source: Insects. 2025 Mar 11;16(3):291. doi: 10.3390/insects16030291 (PMC11942947; doi:10.3390/insects16030291)
Supplement: Supplementary file 1 [file insects-16-00291-s001.zip]

Archive with 4 entries (3 files):
- insects-3453420-supplementary/
- insects-3453420-supplementary/Figure S1.jpg
- insects-3453420-supplementary/Figure S2.jpg
- insects-3453420-supplementary/Table S1 Primers of genes for RT-PCR and RT-qPCR.xlsx
