# Supplementary material for: 20-Hydroxyecdysone Regulates the Expression of 30 Genes Specifically Expressed in Larval Digestive Tube of the Silkworm, Bombyx mori
Source: Insects. 2025 Mar 11;16(3):291. doi: 10.3390/insects16030291 (PMC11942947; doi:10.3390/insects16030291)
Supplement: Supplementary file 1 [file insects-16-00291-s001.zip › insects-3453420-supplementary/Table S1 Primers of genes for RT-PCR and RT-qPCR.xlsx]

## Sheet: Sheet1
	Sequences of RT-PCR		Sequences of RT-qPCR
Gene	F (5́-3́ )	R (5́-3́ )	F (5́-3́ )	R (5́-3́ )
BMSK0002957	GACCTCTTCCATCTCTGCGG	CCATACCGAGACCTGCAGAC	TGCGTAATTACTGGTGGTAGGA	CAGGGCAGCTATTGTTGGGT
BMSK0002910	GACACCGACGCTCGTCTTAC	AAAGTGCTGCTGCCATTGTG	CTGTGGCTGCCATACCAGAC	ACATCCTTGCCACCACTGG
BMSK0001088	TCAGCCTCAACTACCACGAG	ATCAAGATACGCTGGCCACT	TGCTTTGTGCCAAGTCCTCT	TTCGCTTGATACGCTCTGCA
BMSK0010457	CTCCCCAAGCCTGAAGATGA	ATGTGAGGTTCGACAGGAGG	CCTCCCCAAGCCTGAAGATG	AGTCATCGCTACCATGTGGG
BMSK0010661	CCTTTGCATGAAAATCCGGTAT	GAGGTTCACGTGACTGAGGA	TGGCTTACGGCAGTGCTTTT	TCAGCCTTGCGAATCCTCTC
BMSK0010454	AAATTCCAGCCCTCCCCAAG	GTCACCGTTGCAAGTACCAG	AAATTCCAGCCCTCCCCAAG	ATTGCTACCATGTGGGGGTG
BMSK0010455	CTCCCCAAGCCTGAAGATGA	CTGCCACTGTCACCATTGC	CCTCCCCAAGCCTGAAGATG	CCGCAGACAAAGCTCCTGAT
BMSK0009146	ACCAAAATCGTATCATAGGCGG	CGGATTGGGTGTGTTGCATC	CTTCCCCGCTCACCTTCC	TTCGCACGCTCACCTTGTAA
BMSK0012318	ATCTACGCATCGCTGTTTCG	GTTCTTCAGGAGCCAGGGTA	AAGCCCTACCAGGTCCATCT	AACGGACATCTTGGAGGCAG
BMSK0014657	CTGGGCAATGTCTCGCTTG	TCCTGTGAACGCTAATATCGC	CCTTCTGCTGGGCAATGTCT	AGGGCAAGCAAGCATACCAA
BMSK0007957	CAGCCTGATCTTATGCGTCG	TGGCAAGATGATCCAGTCGA	GCGTCGTGTTTCATTTCGCT	GGCGTAAACCCAGACATCCA
BMSK0004782	TGCTGCCCACTGTACTATGT	TCGTGTGCTGTGGATCGTAG	GCTGCTGCCCACTGTACTAT	TCGAGGAGTCGGTAAGCTGA
BMSK0004784	GCATCATCTGACAAAATTCTGCC	TGGCATGTTGGAATAAGTCTCG	GGACACAGACGAACCAGTCA	TGCTTCATCAGTCTGTGTTGC
BMSK0004783	GGCACAGAGATTTCGAACCA	ACCGGCCAATGATCCTTACA	ACTGTGTTTGGCGATTTTCGG	CCTGTTCAATGCTTCTCGTTGT
BMSK0004787	TTGGGCTCAGCTTACTCGTT	TGGGACAGCTCTTTCGGG	CCCAGTATGTCCTACCCGGA	CTGATGCTGACCTTCCCGTT
BMSK0006063	CCGGAGAGAATGGTGCGATA	AAGGCACGCTGTTTGATGAG	CGAGGGTCCTCAGAGAGTGA	TGGGGAAGAGTTCATGTGCC
BMSK0007206	TGGATTTCTAATATGGTGGCTGG	CCTTTCAAATTGTGCTGGAACC	TAGGTTTTGTGGCAGCAGCT	TATATCGCCGCTCCCCCTTA
BMSK0006064	CTCTCAAAGCAAGCTCAAGATGA	ACTTCCTACGGCATCCTCAC	GCAAACCTCAAAAACAACCTCG	TGGGTGACAGTTTTACCGGG
BMSK0001642	TGGGACTAGTTGCAGGATTCA	GTTGGATAGCAAACTGGTGTAGA	GTGGTGGTTCTCGTCGTAGG	CAGTAGGAGGTGGAGTTGGC
BMSK0012235	CCCCTGCCTGTTTCGATGTA	GCCATGTACCATTTCACGCA	GTACTCCCGAGAACAGCCAC	CCAATCCTTTGTAGAAGCCACC
BMSK0015927	GAATGTGACCCAGAAGCGTG	GTGCAGTCTTGAGTCGAAGC	TGCTACGGAATGTGACCCAG	CAAAGTGACGAACTGTGGCG
BMSK0013805	GGTCAACGAAAGCCAAGGTT	GCCAGAAACCGTGATCTTGT	TGGTCAACGAAAGCCAAGGT	AACATGGCGTAGTCCCCATC
BMSK0006163	TACGACAAAGCCTAGCCGAT	CATCTCGACTCCACCGTTTG	GGAGGCGCATCCAATCCTAA	CGCGACATTCCTCCATCCAT
BMSK0001612	ACATGGTGGTTAGTTGTGGTG	GCCTTCTTGTTTCACGTCGT	TGGTGGTTAGTTGTGGTGGC	CGCGTCTCTCGATAGCTTCC
BMSK0011668	TCTACACTACTGCTCCTGTTGG	TCCCCAAATTTCCACCCTGT	CGGTGTCAGCCGTTGAAAAG	ACACCATAGAAGCACGGACG
BMSK0011669	GCAGCAGATGAAGAGGCAG	GCGTTTCGGGCCTCAAGA	AGAGGCAGGCGTGAGATCTA	CTGTGGAAGTGAGACTGCGA
BMSK0013160	CGTTGAAGCTCTCCAAACTGT	CGTTGTGGCGATTTCTATCAATC	TTCTGTGTCTCGTGCTAGCC	AAGTTCACGGTGTCGGAACA
BMSK0012049	GCTATGTGTAGTCCATTCCCG	ATTTGCTTCAGGTGTCGTCG	ATGGCCAGGAGTGAATGCAT	GGTGCTTTTGACATGAGGCG
BMSK0012234	GATACCGCACGCACCAAAA	CGTGAGGTATTTCGACTAATGCT	GCACGCACCAAAACCTTTGA	AAAACTGGAGCAACAACGGC
BMSK0013414	GCCGTAACAGAGATCACCATAC	AGGCCTTTTCAGATTCTTCGA	GCTATTGCTCAAGCTTCGGC	GGACTTGGGGATGGACAAGG
TIF-4A	AGATTGGCCAGAGGATTCCA	CCTTGAAACCTCTGGACAACA	GAATGGACCCTGGGACACTT	CTGACTGGGCTTGAGCGATA
